# Supplementary material for: Food from Equids—Commercial Fermented Mare’s Milk (Koumiss) Products: Protective Effects against Alcohol Intoxication
Source: Foods. 2024 Jul 25;13(15):2344. doi: 10.3390/foods13152344 (PMC11312395; doi:10.3390/foods13152344)
Supplement: Supplementary file 1 [file foods-13-02344-s001.zip]

Archive with 4 entries (4 files):
- Table S1 Nutritional composition table of fermented mare's milk (koumiss).xlsx
- Table S2 Reverse transcription reaction system.xlsx
- Table S3 Primer information.xlsx
- Table S4 Real-time fluorescence quantitative PCR reaction system.xlsx
