# Supplementary material for: Food from Equids—Commercial Fermented Mare’s Milk (Koumiss) Products: Protective Effects against Alcohol Intoxication
Source: Foods. 2024 Jul 25;13(15):2344. doi: 10.3390/foods13152344 (PMC11312395; doi:10.3390/foods13152344)
Supplement: Supplementary file 1 [file foods-13-02344-s001.zip › Table S1 Nutritional composition table of fermented mare's milk (koumiss).xlsx]

## Sheet: Sheet1
Nutritional composition program	Per 100 mL	Nutrient Reference Value % or NRV %
Energy	80 kJ	0.01
Protein	1.6 g	0.03
Fats	0.6 g	0.01
Carbohydrates	1.8 g	0.01
Sodium	23 mg	0.01
*Alcohol content：0.5%vol
