# Supplementary material for: Food from Equids—Commercial Fermented Mare’s Milk (Koumiss) Products: Protective Effects against Alcohol Intoxication
Source: Foods. 2024 Jul 25;13(15):2344. doi: 10.3390/foods13152344 (PMC11312395; doi:10.3390/foods13152344)
Supplement: Supplementary file 1 [file foods-13-02344-s001.zip › Table S3 Primer information.xlsx]

## Sheet: Sheet1
Gene name	Primer information	Length
Gapdh	F:5’-TGGTGCTGAATATGTTGTGGAGTC-3’ R:5’-GCAGAAGGAGCAGAGATGATGAC-3’	111
Sod1	F:5’-GCCGTGTGCGTGCTGAAG-3’ R:5’-AGCCTGCTGTATTATCTCCAAACTC-3’	160
Nfe2l2	F:5’- GCCACCGCCAGGACTACAG-3’ R:5’-TGCTCAGAAACCTCCTTCCAAAACCTC-3’	105
Tnf-α	F:5’-CACGCTCTTCTGTCTACTGAACTTC-3’ R:5’-CTTGGTGGTTTGTGAGTGTGAGG-3’	119
Il-1β	F:5’-TCGCAGCAGCACATCAACAAG-3’ R:5’-CCAGCAGGTTATCATCATCATCCC-3’	190
Il-6	F:5’-GAGAGGAGACTTCACAGAGGATACC-3’ R:5’- TCATTTCCACGATTTCCCAGAGAAC-3’	104
Plac9	F:5’-GAGGCGGAAGTGACAGGTCTG-3’ R:5’- ACCATCATCTCCAAGCAAGTCAGG -3’	102
Rasa3	F:5’-TCCTCTCAAGATTCTGCGACACTC-3’ R:5’- CATCTGGCTTCAGGCTCTTATTGC -3’	92
Tgfbi	F:5’-CATCACCAACAACATCCAGCAGATC-3’ R:5’- CGCCCTCCAGCACGGTATTG -3’	101
mt-Atp6	F:5’-TCACTTGCCCACTTCCTTCCAC-3’ R:5’-CGGACTGCTAATGCCATTGGTTG -3’	107
mt-Co3	F:5’-GCCCTCCTTCTAACATCAGGTCTAG-3’ R:5’- GTGGTGGCCTTGGTAGGTTCC -3’	144
BC061237	F:5’-GCTTGAGATGCAACATAACCAGGTG-3’ R:5’- AGATTCAATCAGGAGGTGGCAGTTC-3’	142
Gm5930	F:5’-CAGGCTGACCAAGAGGCATCC-3’ R:5’- ATTTCACACCTGCTGCTGCTTTG -3’	100
Gm6526	F:5’-TGAGAACAGAAAGCTGCTGGTAGAG-3’ R:5’-TTGCTGGACTCATCACAGAACCTC-3’	84
Gm3327	F:5’-AGTCAGGATGTTGAGGAAGGAGAAC-3’ R:5’-AGACCTGCTGCTGCTTAGTATAGTG-3’	140
Gm8229	F:5’-GGTGGGAAAGGGCAAGAAACAAC-3’ R:5’- TGTCTCTTCTCCTGCTCATTGATGG-3’	100
